# Supplementary material for: New Approach for Untangling the Role of Uncommon Calcium-Binding Proteins in the Central Nervous System
Source: Brain Sci. 2021 May 14;11(5):634. doi: 10.3390/brainsci11050634 (PMC8156796; doi:10.3390/brainsci11050634)
Supplement: Supplementary file 1 [file brainsci-11-00634-s001.zip]

Archive with 7 entries (7 files):
- brainsci-1203654-supplementary/Legends for Supplementary Materials.pdf
- brainsci-1203654-supplementary/Table_S1_Regional_NX_values_data_for_Fig_3.csv
- brainsci-1203654-supplementary/Table_S2_Regional_expression_energy_data_for_Fig_4.csv
- brainsci-1203654-supplementary/Table_S3_Cell_type_specific_gene_expression_levels_FPKM_data_for_Fig_5.csv
- brainsci-1203654-supplementary/Table_S4_Regional_NX_values_data_for_Fig_6.csv
- brainsci-1203654-supplementary/Table_S5_Regional_expression_energy_data_for_Fig_7.csv
- brainsci-1203654-supplementary/Table_S6_Cell_type_specific_gene_expression_levels_FPKM_data_for_Fig_8.csv
