# Supplementary material for: New Approach for Untangling the Role of Uncommon Calcium-Binding Proteins in the Central Nervous System
Source: Brain Sci. 2021 May 14;11(5):634. doi: 10.3390/brainsci11050634 (PMC8156796; doi:10.3390/brainsci11050634)
Supplement: Supplementary file 1 [file brainsci-11-00634-s001.zip › brainsci-1203654-supplementary/Table_S1_Regional_NX_values_data_for_Fig_3.csv]

	amygdala	basal ganglia	cerebellum	cerebral cortex	corpus callosum	hippocampal formation	hypothalamus	midbrain	olfactory region	pituitary gland	pons and medulla	retina	thalamus
Cabp1	13.6	12	9.6	29	4.9	11.7	2.6	6.5	4.7	0.8	9.5	12.7	3.4
Cabp4	0	0	0	0	0	0	0	0	0	0	0	21	0
Cabp5	0	0	0	0	0	0	0	0	0	0	0	22.1	0
Cabp7	2.6	2.7	9.4	2.5	3.3	26.3	2.9	7.7	0.4	0.4	14	0	3
Calb1	7.3	13.6	40.6	8	2.6	6.9	9	2.6	0.7	6.2	3.3	5.1	5.4
Calb2	3.3	19.6	30.9	2.2	1.2	2.7	17.6	12.7	45.5	0	11.4	35.8	16.2
Calu	18.4	22.8	19.8	19.9	29.4	20.3	20.4	21.1	24.9	16.9	18.8	25	22.4
Cgref1	11.2	11	2.9	10	6.3	7.2	11.7	9.8	2.3	7.1	6.8	3.8	9.2
Chp1	21	23.7	12.7	22.9	22.9	21.9	26.5	23	13	20.3	23.6	7.1	19.8
Cib2	8.5	8.7	8.2	8.9	7.4	8.4	14.6	13.7	6.4	9.2	14.9	5.5	12.7
Efcab1	1.7	3.3	0.4	0.9	1.5	2	2.7	1.5	0.2	16.3	1.8	0.3	2.3
Efacb4a	3.3	1.8	4.3	2.2	2.7	1.7	1.1	1.9	2.2	3	2.8	2.2	1.6
Efcab14	6.7	12.2	6.6	8.5	17.4	8.2	9.6	11.9	8.3	14.6	13.3	5.3	12.1
Efhb	0.2	1.6	0.4	0.1	1	0.8	1.3	0.6	0.2	1	1	0	1.2
Fstl4	2.9	4.6	0.9	4.3	0.7	2.7	3.1	1.4	3.6	1.2	0.8	0.7	2
Fstl5	4	7	3.3	2.6	2	3.7	9.9	5.9	13.4	0.4	3.7	9.5	3.6
Guca1b	0	0	0	0	0	0	0	0	0	0	0	55.9	0
Hpca	19.4	77.4	3.2	24.4	14.6	81	6.1	6.6	3	0	3.8	3.6	7.3
Hpcal4	41.3	23.8	0.9	38.2	23.2	32.8	9.8	3.8	10.8	0.7	1.6	2.3	5.7
Kcnip1	4.4	11.6	11.4	5.1	2.9	3.9	11.4	10.7	15.3	0.4	6.9	9.8	8.7
Kcnip2	11	27.1	0.4	12	4	16.2	3	2.5	16.7	1.3	1.3	2	3.6
Kcnip4	8.3	9.2	21.7	13.5	4	10.6	12.1	12.7	5.3	0.4	8.3	9	15.7
Mcfd2	17.9	20.1	18.4	14.7	16.6	17.1	24.3	17.8	14	11	18.3	27.7	17.1
Ncald	28.8	26.9	10.6	36.7	24	34.9	18.8	13.2	9.7	2.1	8.4	6.4	13.3
Ncs1	21.3	20	6.8	21.3	15.9	20.9	17	16.4	13.3	0.8	15.7	3.9	21.2
Necab1	11	10	1.6	14.4	5.3	17.8	5.3	6.5	9.7	0.3	3	5.4	12.8
Necab2	11.3	24.2	0.3	4.4	6	10.7	4.9	4.8	6.4	6.8	4	3.5	13.1
Necab3	9.4	8.4	6.7	17	4.6	8.2	2.5	5.9	10.7	0.4	6	0.9	10.3
Pef1	27.3	31.2	30.8	30.5	32	27	31	28.6	22	32	32.2	30.7	26.8
Pkd2	5.4	5.6	5.7	5.1	5.4	6.2	5.2	5.5	8.3	11	5.6	4.1	5.4
Plch1	1	3	2.9	0.9	0.7	1.7	3.4	4.6	0.5	1.6	2.1	9.8	3.2
Prkcsh	17.4	17.6	13	16.5	20	17.4	16.3	13.7	15.7	27.6	14.7	19	14.4
Pvalb	1.7	2.3	86.8	6.6	2	3.2	1.3	9.3	0.7	0.1	19.2	5.7	8.6
Rcn2	21.5	27.1	17.1	21.2	23.8	21.4	34.2	28.6	37.7	24.1	30.5	19.1	25.8
Rcvrn	0	0	0	0	0	0	0	0	0	0	0	96.7	0
Rhot1	7.5	7.4	10.4	8.5	6	8.5	5.9	7.9	7.7	4.9	7.3	32.6	7.4
Ryr1	1	1.3	2.6	0.6	0.1	0.9	0.2	0.2	0.7	0.1	0.2	0.7	0.3
Ryr2	5.3	5.5	4.6	8.7	2.2	11	4.3	4.9	6.8	0.3	2.6	1.8	2.1
S100a9	0.5	0.9	1.5	0.7	1.7	0.7	0.4	0.5	2.6	3.9	3.2	1.2	0.4
S100a10	9.7	8.4	12.1	8	11.6	7.7	7.2	7.6	11	38.9	16.6	11.7	5.1
S100a11	1.9	3.8	3.7	1.9	5.5	2.4	3.5	2.7	2.8	58	4	9.7	2.4
S100a16	11	15.9	21.7	13	43.7	11.1	9.6	11.7	11.9	5.1	19.5	6.5	15
S100b	10.1	9.9	64.5	13	11.6	8.3	11.3	18.8	11.2	0.1	45.8	1	17.6
Scgn	0.1	0.4	0	0.4	0.5	0.5	0.7	0.3	11.6	1.2	0	23	0.1
Sdf4	19.8	23.6	24.9	21.8	26.5	19.8	24.5	22.8	16.7	53.3	23.1	20.2	20.6
Sri	9.7	10.4	17.3	10.3	20	10.6	11.3	12.8	8.4	13.6	14.9	6	12.7
Stim2	7.1	8.2	4.5	7.5	4.5	16.7	5.3	5.7	5.4	3.8	4.2	5.1	4.7
Vsnl1	30.2	43.1	28.5	50.7	21	40.3	26.7	39.2	9	0	37.3	8.4	26.9
Zzef1	4.7	6.4	4.7	5.7	3.3	6.2	8	5.4	5.6	4.7	3.6	3.3	4.5
