# Supplementary material for: New Approach for Untangling the Role of Uncommon Calcium-Binding Proteins in the Central Nervous System
Source: Brain Sci. 2021 May 14;11(5):634. doi: 10.3390/brainsci11050634 (PMC8156796; doi:10.3390/brainsci11050634)
Supplement: Supplementary file 1 [file brainsci-11-00634-s001.zip › brainsci-1203654-supplementary/Table_S2_Regional_expression_energy_data_for_Fig_4.csv]

	amygdala	basal ganglia	cerebellum	cerebral cortex	hippocampal formation	hypothalamus	midbrain	olfactory region	pons and medulla	thalamus
Cabp1	0.3	0.1	0.3	1.9	0.3	0.1	0.2	0.9	0.6	0.2
Cabp4	2.2	1.4	3.3	2.4	2.6	1.9	2.5	2.6	2.1	1.6
Cabp5	3.6	1.5	2.4	3.4	2.4	0.4	0.6	2.8	0.3	0.6
Cabp7	0.3	0.2	2.2	0.2	3.6	0.2	1.1	0.2	2.9	0.4
Calb1	13	12.7	10.6	11.2	10.6	9.3	4.8	5.4	2.8	10.3
Calb2	7.6	5	27.3	3	4	14.1	10.7	12	9.4	10.6
Calm1	21.9	14.9	8.1	24.1	15.9	10.3	12.7	16	12.9	16.2
Calu	0.4	0.2	0.9	0.4	0.5	0.1	0.3	0.7	0.3	0.2
Cgref1	2	0.9	0.3	1	1.2	1.3	1	1.3	0.5	0.8
Chp1	8.4	4.5	2.9	10.1	8.6	7.1	7.3	4.9	8.9	6
Cib2	2.3	2	0.8	1.9	2.1	4.2	3	1.1	3.2	3.1
Efcab1	1.2	0.9	0.2	0.3	0.7	0.3	0.2	0.6	0.4	0.4
Efcab4a	1.3	0.5	0.8	2.4	1.2	0.5	0.7	1.4	1.3	0.6
Efcab14	6.5	5.4	6.6	6.2	5.3	3.2	5.2	5.8	5.8	5.1
Efhb	1.2	0.6	2.8	1.9	2.6	0.5	0.4	1.3	0.3	0.5
Fstl4	0.8	0.3	1.4	1.9	0.8	0.2	0.2	1.3	0.3	1.1
Fstl5	0.2	0.3	0	0.1	0.2	0.4	0.2	1.3	0.2	0.1
Guca1b	13.7	5.9	9.2	6.9	8.1	3	1.4	7.7	7.4	1.9
Hpca	23.2	25.1	7.4	24.1	22.3	11.1	12.3	10.6	6.7	6.2
Hpcal4	20.5	8.6	0.8	15.7	15.8	5.8	2.5	13.9	1.1	3.6
Kcnip1	1.2	1.3	2.9	1.5	1.4	1.6	1	1.3	1.8	1.3
Kcnip2	11.1	15.3	0.3	6.9	10.8	1.5	1	6.7	0.5	1
Kcnip4	1	2.1	4.6	2.5	1.8	1.9	2	1.2	1.6	6.3
Mcfd2	7.7	4.7	2.6	5.7	6.6	5.4	2.7	3.8	1.9	2
Ncald	22.2	8.6	7	24.8	20.4	14.5	10.9	16.7	7.1	14.7
Ncs1	6.7	4.1	2.6	6.1	5.9	4.5	5.2	4.9	6.4	7.3
Necab1	8.3	4.3	1.1	6.8	4.7	1.5	1.9	2.6	1.3	6.2
Necab2	9.9	14.3	0.6	2.2	7.1	3.4	3.3	4.6	3.1	8.2
Necab3	1.3	0.6	0.9	3.5	1.1	0.5	0.9	2.9	1.4	2.3
Pef1	4.4	3.3	2.1	5.6	4.6	1.7	3.9	3.4	2.5	3.3
Pkd2	0.1	0.2	0.2	0.2	0.3	0.1	0.2	0.3	0.1	0.3
Plch1	0	0.2	0.2	0.1	0.5	0.2	0.4	0.2	0.2	0.4
Prkcsh	6.7	4.8	3.7	6.3	7.4	6.2	5.1	6.5	5.7	5.5
Pvalb	2.9	5.6	17.6	6.4	4.2	3.7	8.5	2.4	9.3	6
Rcn1	2.9	3.9	0.3	1	1.1	3.9	1	1.1	0.7	1.8
Rcn2	11	9.9	5.7	11.2	10.5	14.2	13.2	9.7	9.8	10.6
Rcvrn	4.8	2.9	1.5	3.9	3.9	0.7	0.7	3.9	0.5	0.7
Rhot1	3.5	1.5	2.4	3.8	3.1	0.6	1.7	1.9	2.2	1.7
Ryr1	6.6	7.6	5.4	6.1	5.3	2	2	5.4	2.9	3.2
Ryr2	16	10.4	8.1	18	17	10.6	11.9	13.1	9.9	6.9
S100a9	1.2	0.3	0.6	0.5	0.7	0.2	0.3	1.2	0.8	0.1
S100a10	2.2	1.3	1	2.8	1.3	1.1	1.1	2.5	2.5	0.4
S100a11	1.6	1.4	1.3	2	1.2	1.5	1.9	1.2	1.9	1.6
S100a16	1.5	2.3	3.1	1.2	1.7	2.3	2.7	1.9	4	2.4
S100b	1.4	1.5	5.9	2.4	1.2	1.5	3.4	1.4	8.2	1.8
Scgn	0.4	0.8	1.4	2.3	1.5	0.9	2	3.8	1.3	1.3
Sdf4	8.6	5	3.8	9.7	7.6	6.9	6.8	5.7	4.6	5.1
Sri	2	1.2	3.7	2.8	3.5	1.4	2.4	1.8	2	1.9
Stim2	7.6	4.6	2.6	9.3	10.9	1.6	2.8	5.1	3.1	3.6
Vsnl1	5.7	2.8	1.4	4.4	6.6	3.8	2.8	5.3	4.1	3.7
Zzef1	1.6	0.6	1.2	1.4	1.4	0.3	0.5	1	1.8	0.4
