# Supplementary material for: New Approach for Untangling the Role of Uncommon Calcium-Binding Proteins in the Central Nervous System
Source: Brain Sci. 2021 May 14;11(5):634. doi: 10.3390/brainsci11050634 (PMC8156796; doi:10.3390/brainsci11050634)
Supplement: Supplementary file 1 [file brainsci-11-00634-s001.zip › brainsci-1203654-supplementary/Table_S3_Cell_type_specific_gene_expression_levels_FPKM_data_for_Fig_5.csv]

	Astro	Neuron	OPC	NFO	Myelinating	MGL	Endo
Cabp1	0.382	5.101	4.842	1.24	3.594	7.448	1.833
Cabp4	0.1	0.274	0.1	0.1	0.1	0.1	0.1
Cabp5	0.1	0.1	0.1	0.1	0.1	0.1	0.1
Cabp7	0.142	2.992	1.368	0.209	0.534	0.359	0.1
Calb1	0.134	7.221	1.348	0.14	0.75	0.608	0.356
Calb2	0.425	109.949	16.154	3.306	1.269	0.216	0.804
Calm1	47.554	219.474	123.692	135.614	124.716	57.305	255.033
Calm2	35.485	316.95	115.632	54.849	59.687	92.635	128.877
Calm3	35.509	305.592	126.69	117.903	315.929	87.549	78.604
Calu	73.815	38.301	62.774	67.347	27.283	32.041	157.787
Cgref1	6.582	12.488	3.532	0.888	1.063	1.098	0.434
Chp1	17.757	21.427	22.311	21.736	19.378	13.896	28.672
Cib2	3.681	41.718	11.661	2.341	1.752	9.476	0.773
Efcab1	0.314	0.888	2.105	0.84	0.171	0.1	0.164
Efcab4a	0.245	0.428	0.629	0.1	0.1	16.872	18.982
Efcab14	12.841	4.145	10.518	40.322	22.651	4.306	4.504
Efhb	0.208	0.156	0.1	0.1	0.1	0.1	0.1
Fstl4	0.1	2.493	0.862	0.145	0.1	0.1	0.1
Fstl5	0.758	13.16	8.125	0.841	0.103	0.1	0.111
Guca1b	0.1	0.1	0.1	0.1	0.1	0.1	0.1
Hpca	0.838	46.287	9.046	1.864	9.1	10.136	1.704
Hpcal1	0.803	11.537	4.037	4.053	7.52	10.509	18.144
Hpcal4	0.256	14.199	17.917	2.75	16.668	16.799	0.449
Kcnip1	1.772	32.306	24.378	5.061	0.656	0.159	0.192
Kcnip2	0.645	76.294	8.121	10.741	2.649	2.365	0.259
Kcnip4	1.247	17.994	1.208	0.447	0.384	0.139	0.306
Mcfd2	9.669	10.62	25.567	11.337	4.752	57.473	55.133
Ncald	8.878	24.967	190.111	51.34	8.63	2.441	2.665
Ncs1	13.798	26.62	5.412	4.941	21.748	9.664	0.316
Necab1	0.229	11.451	1.277	0.156	0.277	0.113	0.198
Necab2	0.78	13.936	24.223	13.81	2.048	0.95	0.255
Necab3	3.622	4.118	1.333	0.267	2.002	3.337	0.199
Pef1	11.976	14.157	18.491	12.638	18.14	16.979	26.542
Pkd2	12.468	6.713	14.253	5.941	0.469	0.585	7.195
Plch1	2.561	0.504	0.271	0.1	0.1	0.1	0.126
Prkcsh	34.916	31.657	52.54	66.242	44.411	52.119	39.985
Pvalb	0.1	0.1	0.643	1.421	2.28	0.869	0.178
Rcn1	12.086	7.798	49.255	16.794	1.174	1.611	13.942
Rcn2	123.746	69.896	60.4	29.973	15.169	13.314	35.191
Rcvrn	0.1	0.374	0.107	0.242	0.128	0.1	0.1
Rhot1	17.342	12.46	14.757	16.19	9.399	7.092	20.006
Rptn	0.1	0.1	0.1	0.1	0.1	0.1	0.1
Ryr1	0.475	0.567	0.1	0.1	0.1	0.1	0.1
Ryr2	0.157	1.392	1.276	0.323	0.125	0.117	0.1
S100a9	0.1	0.1	3.627	0.12	0.304	49.595	3.687
S100a10	0.646	8.633	3.58	0.329	1.029	11.364	5.975
S100a11	0.491	0.824	2.078	0.203	0.247	3.344	46.072
S100a16	107.265	15.01	626.429	348.69	216.132	6.8	245.184
S100b	31.178	6.345	98.859	252.582	416.082	3.665	0.68
Scgn	0.1	0.225	0.1	0.112	0.101	0.1	0.1
Sdf4	15.253	18.985	29.451	36.415	35.616	57.494	37.43
Sri	12.354	12.681	23.397	34.589	43.761	18.059	67.289
Stim1	14.589	9.85	13.875	14.82	12.383	16.513	4.556
Stim2	4.405	4.338	14.933	7.02	1.319	1.825	9.81
Tchhl1	0.1	0.1	0.1	0.1	0.1	0.1	0.1
Tesc	0.1	1.114	1.027	0.187	1.4	2.148	0.124
Vsnl1	0.622	50.807	16.22	3.46	5.447	2.538	1.518
Zzef1	9.346	4.843	5.82	5.643	1.918	2.434	4.444
