# Supplementary material for: New Approach for Untangling the Role of Uncommon Calcium-Binding Proteins in the Central Nervous System
Source: Brain Sci. 2021 May 14;11(5):634. doi: 10.3390/brainsci11050634 (PMC8156796; doi:10.3390/brainsci11050634)
Supplement: Supplementary file 1 [file brainsci-11-00634-s001.zip › brainsci-1203654-supplementary/Table_S4_Regional_NX_values_data_for_Fig_6.csv]

	amygdala	basal ganglia	cerebellum	cerebral cortex	corpus callosum	hippocampal formation	hypothalamus	midbrain	olfactory region	pituitary gland	pons and medulla	retina	thalamus
Ankrd5	0.9	0.7	0.5	0.7	0	0.7	1.5	1.2	0.7	1.3	0.7	0.9	0.6
Caln1	9.3	21.7	13.4	8.2	4.5	10.4	3.8	7.7	0.5	0	9.3	1.3	3.5
Ccdc48	2.3	2.7	0.5	1.6	0.7	1.9	2.4	3.6	1.2	0.1	2.4	0	2.2
Chp2	2	3.4	0.9	3.4	2.3	2	0.6	0.7	2.9	1.5	0.8	0.6	1.6
Efcab2	3.8	6.2	5	4	5.4	4.4	9.1	8.1	4.6	6.4	7.4	3.4	6.9
Efcab5	1.1	0.7	0.3	1.5	0.4	1.3	0.3	0.7	0.6	0	0.5	0.2	0.9
Efcab6	1.3	0.8	0	1.7	0.5	1.8	0.6	0.2	0.1	0	0.2	0	0.2
Efcab7	1.7	3.2	4.2	2.5	2.5	3	2.1	2.5	2.9	11.1	2.5	3.5	2.4
Efcab9	0.8	1.4	2.2	1.5	0.2	1.9	1.7	3.1	1.7	2.5	2.5	1	2.2
Efcab11	0.4	1.4	0.8	0.3	2.1	0.4	0.8	0.5	0.6	2.2	0.3	0.3	0.9
Efhc1	0.5	2.4	0.8	0.5	1.8	1.2	1.3	0.9	0.7	7.4	1.6	0.5	1.6
Efhc2	0.9	2.3	1	1.2	1.3	1.5	2.5	2.1	1.5	5	2.2	1.4	1.6
Efhd1	2.2	5.5	5.6	3.8	25.5	3.9	4.2	7.3	2.8	0	8.4	2.6	8.3
Guca1a	0	0	0	0	0	0	0	0	0	0	0	65.9	0
Pkd2l1	0.2	0.6	1.6	0.2	1	0.3	1.2	2.5	0.3	0	3.1	0	1.9
Rcn3	0.7	1	0.7	0.7	2.1	0.8	0.7	0.5	1.2	35.1	0.8	0.7	0.5
S100a1	24.1	26.9	29.7	27.8	46.3	22.4	19.3	24.5	25	14.1	37	12.8	24.6
S100a3	2.3	2.5	0.8	2.2	8.8	2.1	1.9	0.8	1.3	1.5	1.3	22.6	1.5
S100a5	0	0.6	0	0.2	0	0	0	0	59.2	0	0	0	0
S100a6	4.4	5.9	8.2	6.9	23.3	4.4	4.8	3	3.6	6.7	6.6	24.8	4.2
S100a8	0.5	0.4	1.4	0.8	1.6	0.8	0.4	0.2	1.6	3.9	1.6	1.9	0.2
S100a13	8.9	12	13.9	10	28.2	9.3	8	10.2	9.3	5.8	14.7	2.9	10.8
S100a14	0	0.1	0	0.1	0.3	0	0.1	0.1	0	0.7	0	5.9	0.1
Synrg	9.3	13.2	5.6	10	10.4	11.1	14.3	9.8	9.5	12.1	7	11.5	9.4
