# Supplementary material for: New Approach for Untangling the Role of Uncommon Calcium-Binding Proteins in the Central Nervous System
Source: Brain Sci. 2021 May 14;11(5):634. doi: 10.3390/brainsci11050634 (PMC8156796; doi:10.3390/brainsci11050634)
Supplement: Supplementary file 1 [file brainsci-11-00634-s001.zip › brainsci-1203654-supplementary/Table_S5_Regional_expression_energy_data_for_Fig_7.csv]

	amygdala	basal ganglia	cerebellum	cerebral cortex	hippocampal formation	hypothalamus	midbrain	olfactory region	pons and medulla	thalamus
Ankrd5	0.3	0	0.1	0.1	0.3	0	0	0.3	0	0
Caln1	1.4	0.7	0.3	0.2	0.6	0	0	0.4	0.2	0
Chp2	0.1	0.1	0.2	0.3	0.3	0	0.1	0.2	0.1	0.2
Efcab2	0	0	0.1	0.2	0.2	0.2	0	0.3	0.1	0
Efcab5	0	0	0.1	0.1	0.1	0.1	0.1	0.2	0.1	0.1
Efcab6	0.2	0	0.1	0.4	0.4	0	0	0.5	0.1	0
Efcab7	0.2	0.1	0.1	0.1	0.3	0.1	0.1	0.3	0.3	0
Efcab9	0	0	0.1	0	0.1	0.1	0	0	0	0
Efcab11	0.4	0.2	0.3	0.3	0.3	0.2	0.1	0.3	0.3	0.1
Efhc1	0	0.2	0.2	0.1	0.1	0	0.1	0.1	0.1	0.1
Efhc2	0.2	0.4	0.2	0.3	0.1	0	0.1	0.3	0.1	0.1
Efhd1	0	0.2	0.1	0	0	0.2	0	0.1	0.3	0
Guca1a	0	0.1	0.3	0	0.1	0.1	0	0.2	0.1	0
Pkd2l1	0.1	0.1	0.4	0.2	0.2	0.1	0.2	0.2	0.4	0.1
Rcn3	0	0	0	0.2	0	0	0.1	0	0	0
S100a1	0.2	0.5	0.8	0.4	0.6	0.3	0.5	0.6	0.6	0.4
S100a4	0	0	0.1	0.1	0.1	0	0	0.2	0	0
S100a5	0.1	0.3	0.1	0.4	0.3	0	0	0.6	0.4	0.1
S100a6	0	0.1	0.1	0.2	0.1	0.2	0.2	0.1	0.1	0
S100a8	0	0	0.1	0.1	0	0	0	0.1	0	0
S100a13	0	0	0.1	0	0	0	0	0	0.1	0
S100a14	0	0.1	0.5	0.6	0.2	0.2	0.4	0.5	0.7	0.2
Synrg	0.2	0.1	0.6	0.3	0.4	0	0.1	0.4	0.4	0.1
