# Supplementary material for: New Approach for Untangling the Role of Uncommon Calcium-Binding Proteins in the Central Nervous System
Source: Brain Sci. 2021 May 14;11(5):634. doi: 10.3390/brainsci11050634 (PMC8156796; doi:10.3390/brainsci11050634)
Supplement: Supplementary file 1 [file brainsci-11-00634-s001.zip › brainsci-1203654-supplementary/Table_S6_Cell_type_specific_gene_expression_levels_FPKM_data_for_Fig_8.csv]

	Astro	Neuron	OPC	NFO	Myelinating	MGL	Endo
Ankrd5	0.231	0.259	0.146	0.1	0.1	0.1	0.1
Caln1	0.125	7.733	0.981	0.313	0.511	0.619	0.486
Ccdc48	0.1	0.263	0.275	0.142	0.179	0.1	0.97
Chp2	0.39	0.129	0.262	0.1	0.151	0.982	9.36
Efcab2	3.03	2.693	1.198	1.481	2.269	0.154	0.841
Efcab4b	0.245	0.185	0.427	0.1	0.1	0.318	0.151
Efcab5	0.143	0.222	0.141	0.164	0.1	0.1	0.1
Efcab6	0.1	0.452	0.155	0.1	0.109	0.153	0.1
Efcab7	1.701	0.78	1.628	0.921	0.458	0.112	1.76
Efcab9	0.144	0.104	0.333	0.162	0.14	0.175	0.1
Efcab10	0.1	0.246	0.101	0.1	0.105	0.1	0.121
Efhc1	1.032	0.212	0.408	0.203	0.133	0.216	0.608
Efhc2	0.113	0.695	0.143	0.1	0.1	0.1	0.379
Efhd1	23.317	7.225	1.777	24.432	95.419	0.396	0.891
Guca1a	0.1	0.1	0.386	0.1	0.102	2.927	0.186
Pkd2l1	0.1	0.1	0.1	0.476	1.188	0.1	0.1
Rcn3	3.208	1.923	17.024	19.941	2.532	1.925	23.719
S100a1	50.473	7.804	427.615	308.277	73.922	19.72	28.92
S100a3	0.547	0.264	15.292	5.597	0.213	0.1	0.1
S100a4	4.168	0.953	35.277	12.631	1.086	6.793	1.099
S100a5	0.1	0.1	0.1	0.1	0.1	0.1	0.1
S100a6	23.533	3.1	100.275	102.371	64.02	8.162	2.209
S100a7a	0.695	0.1	0.776	0.537	0.21	0.1	0.1
S100a8	0.158	0.1	1.716	0.439	0.232	35.683	3.366
S100a13	15.955	4.107	124.609	107.322	46.202	18.943	119.031
S100a14	0.295	0.123	0.223	1.094	0.377	0.1	0.243
Synrg	5.771	7.853	10.938	10.03	6.87	5.483	4.972
1700109H08Rik	1.564	0.459	0.563	0.471	0.1	0.186	0.4
